# Supplementary material for: Proliferation, apoptosis, and fractal dimension analysis for the quantification of intestinal trophism in sole (Solea solea) fed mussel meal diets
Source: BMC Vet Res. 2014 Jul 4;10:148. doi: 10.1186/1746-6148-10-148 (PMC4094408; doi:10.1186/1746-6148-10-148)
Supplement: Additional file 1 — Example of image processing and Box Counting FD calculation of an intestinal segment. [file 1746-6148-10-148-S1.zip]

Archive with 1 entries (1 files):
- 1569617288107413_add1.wmv
